# Supplementary material for: Causative Species and Serotypes of Shigellosis in Mainland China: Systematic Review and Meta-Analysis
Source: PLoS One. 2012 Dec 20;7(12):e52515. doi: 10.1371/journal.pone.0052515 (PMC3527545; doi:10.1371/journal.pone.0052515)
Supplement: Table S2 — Detailed information of the included studies. (XLS) [file pone.0052515.s003.xls]

## Sheet: Data
Lead author	Published time	Study duration	Province	Geographic region	GRP per capita	Total sample size (# of strains)	Shigella species				S. flexneri serotypes																			Stratified by study period						Stratified by age group#						Stratified by medical treatment type$
																														2001-2005			2006-2010			≤ 5 yr			> 5 yr			Clinic			Hospital			Emergency room
							D	F	B	S	1	1a	1b	2	2a	2b	3a	3b	4	4a	4b	4c	5	5a	5b	6	x	y	Others	Total	F	S	Total	F	S	Total	F	S	Total	F	S	Total	F	S	Total	F	S	Total	F
Jie Chen	2002	2001	Liaoning	Northeast	Top10	78		50		28		19			24												1	6		78	50	28										78	50	28
Wenwei Yang	2002	2001	Shanghai	East	Top10	60		33		27																				60	33	27
Xiangdong Chen	2002	2001	Beijing	North	Top10	78		48		30	4			22					16				5			1				78	48	30										78	48	30
Cuirong Shen	2003	2001	Zhejiang	East	Top10	68		51		17																				68	51	17													68	51	17
Li Dong	2003	2002	Henan	Middle	Others	62		38		24																				62	38	24
Feipeng Zhang	2003	2001-2002	Zhejiang	East	Top10	144		111	6	27		12	6		66	8	4	1		2				1	1	10				144	111	27
Fen Qu	2004	2002	Beijing	North	Top10	400		276		124																				400	276	124
Jin Zhang	2004	2001-2002	Henan	Middle	Others	214	2	202	1	9	2	39	1		40	4	16		34			21		1	37		4		3	214	202	9
Min Zhou	2004	2001-2002	Shanghai	East	Top10	105		54		51		11			24	12		2									4	1		105	54	51										Y			Y
Cheng Wu	2004	2001-2003	Anhui	East	Others	145	7	86	9	43																				145	86	43										145	86	43
Xuanyi Wang	2005	2002	Hebei	North	Others	331		306		25		104			85	1	1		7								100	5	3	331	306	25
Julian Ye	2005	2003	Zhejiang	East	Top10	158	9	113	22	14		9	1		18	33				38	8		3						3	158	113	14
Shuqing Huan	2005	2003	Henan	Middle	Others	144		137		7		8	6		43	1						51			1		16	10	1	144	137	7
Enqiang Qin	2005	2004	Beijing	North	Top10	207		156		51		10	3		6	9			106	1	6						13	2		207	156	51										207	156	51
Wei Liu	2005	2004	Beijing	North	Top10	60		37		23	1	1			6	1			15								13			60	37	23										60	37	23
Zizhong Xiong	2005	2001-2003	Anhui	East	Others	287		183	23	81																				287	183	81										287	183	81
Hongli Yan	2005	2001-2004	Zhejiang	East	Top10	213	3	196		14																				213	196	14				174			39			Y			Y			Y
Waili Shataer	2005	2002-2003	Xinjiang	Northwest	Others	982	7	954	3	18																				982	954	18
Changzheng Hu	2005	2002-2004	Guangdong	South	Top10	126	3	90	7	26			4		11	3		2								70				126	90	26										Y			Y
Kun Gao	2005	2002-2004	Shanghai	East	Top10	348	5	233	1	109																				348	233	109										Y						Y
Yongcai Lai	2005	2002-2004	Sichuan	Southwest	Others	86		51		35																				86	51	35										Y			Y
Enqiang Qin	2005	2003-2004	Beijing	North	Top10	254		196		58		12	3		13	15			106	16	7						17	4	3	254	196	58										254	196	58
Huiping Zhang	2005	2003-2004	Zhejiang	East	Top10	64	1	55	2	6																				64	55	6										Y			Y
Shaoping Liu	2005	2003-2004	Hubei	Middle	Others	50	1	35		14			7		12		10	1			3						1	1		50	35	14				46			4			50	35	14
Lingfei Luo	2006	2004	Shanghai	East	Top10	295		218		77		51			16	57				3		72			3		15	1		295	218	77										295	218	77
Tie Sun	2006	2004	Shaanxi	Northwest	Others	239		237		2																				239	237	2										Y			Y
Weixin Chen	2006	2004	Shanghai	East	Top10	237		227		10		37			39	56	2			1		68					23	1		237	227	10										237	227	10
Enqiang Qin	2006	2005	Beijing	North	Top10	116		68		48		10			5	6			36	2	1					2	3	3		116	68	48
Li Chen	2006	2001-2002	Hainan	South	Others	55		54	1																					55	54	0
Li Zheng	2006	2001-2003	Liaoning	Northeast	Top10	678		417		261																				678	417	261
Qian Gao	2006	2001-2004	Tianjin	North	Top10	346		295		51																				346	295	51										Y			Y
Wei Jia	2006	2001-2004	Ningxia	Northwest	Others	113	3	107	1	2	15			18					52					4		7			11	113	107	2										Y			Y
Huifang Hao	2006	2001-2006	Ningxia	Northwest	Others	162		156	1	5	3			109					44																										162	156	5
Haizhen Wang	2006	2002-2005	Xinjiang	Northwest	Others	347	12	301	7	27																				347	301	27										Y			Y
HuoGang Jiang	2006	2002-2005	Guizhou	Southwest	Others	136		132		4					128	4														136	132	4
Lihong Liu	2006	2002-2005	Guangdong	South	Top10	118	5	110		3		16	14		46	10				14	3						2	2	3	118	110	3													118	110	3
Liping Wu	2006	2003-2005	Zhejiang	East	Top10	90		90			4			5	6	70				5										90	90	0
Jianhua Zhang	2006	2004-2005	Zhejiang	East	Top10	63		49	6	8																				63	49	8										63	49	8
Jianying Mao	2007	2004	Shanghai	East	Top10	145		125		20		11			11	19	4	1		8	16	41	1				12	1		145	125	20
Dafang Ge	2007	2005	Anhui	East	Others	67		48		19																				67	48	19				19	9	10	48	39	9	67	48	19
Huali Yu*	2007	2005	Henan	Middle	Others	131		127		4		21			20	4				1		66			1		9	1	4
Huali Yu*	2007	2005	Shanghai	East	Top10	412		292		120		32			23	37			168	2		6			1		12	4	7
Huifen Jiang	2007	2005	Shanghai	East	Top10	504		345		159		40		10	32	41				3		200		2	3		10	3	1	504	345	159
Jingchun Fu	2007	2005	Jiangsu	East	Top10	66	2	43	1	20	8			12					23											66	43	20										66	43	20
Lifen Hu	2007	2005	Anhui	East	Others	91		57	3	31																				91	57	31
Wei Li	2007	2005	Beijing	North	Top10	70		37		33																				70	37	33										70	37	33
Lan Wang	2007	2006	Zhejiang	East	Top10	59	2	23	1	33																							59	23	33							59	23	33
Chun Yan	2007	2001-2005	Zhejiang	East	Top10	149	1	134	1	13																				149	134	13
Jie Chen	2007	2001-2005	Zhejiang	East	Top10	389		341		48																				389	341	48										Y			Y
Xianyuan Shen	2007	2001-2005	Zhejiang	East	Top10	112		103		9		32	12		6	35				6	5						7			112	103	9										Y			Y
Qiang Liu	2007	2001-2006	Xinjiang	Northwest	Others	168	32	94	10	32																																168	94	32
Weixin Chen	2007	2001-2006	Shanghai	East	Top10	557		502		55		91		18	96	76	4	1		5		142			3		43	20	3	505	464	41	52	38	14							557	502	55
Guohui Xiao	2007	2003-2004	Hebei	North	Others	98		77		21																				98	77	21										Y			Y
Shengrong You	2007	2003-2004	Hubei	Middle	Others	53		30		23																				53	30	23										53	30	23
Shulian Zeng	2007	2003-2005	Hunan	Middle	Others	120	1	102	4	13																				120	102	13										120	102	13
Jia Wang	2007	2003-2006	Zhejiang	East	Top10	76		42		34
Wei Xu	2007	2003-2006	Beijing	North	Top10	89		64		25		16			3	4			4			11					26
Guangting Li	2007	2004-2006	Guangdong	South	Top10	66	2	60		4																				48	43	3	18	17	1							Y			Y
Shaobao Xu	2007	2004-2006	Anhui	East	Others	526	3	395	8	120																																526	395	120
Jiang Hu	2007	2005-2006	Anhui	East	Others	66		41		25		2			3							36																				66	41	25
Xiaoyun Zhu	2007	2005-2006	Shandong	East	Top10	116	2	87	1	26																										11			105			116	87	26
Lin Zhuang	2008	2007	Jiangsu	East	Top10	214		177		37																							214	177	37
Canrong Mu	2008	2001-2002	Yunnan	Southwest	Others	125		125		0																				125	125	0													125	125	0
Wenge Liang	2008	2001-2006	Shaanxi	Northwest	Others	886	61	718	44	63																				803	658	52	83	60	11							886	718	63
Yunzhen Tao	2008	2001-2006	Jiangsu	East	Top10	468		377		91																				412	336	76	56	41	15							Y			Y
Bin Li	2008	2002-2006	Yunnan	Southwest	Others	395		323	23	49																				358	295	47	37	28	2										395	323	49
Ping Li	2008	2002-2006	Shandong	East	Top10	284	4	266		14					230				22							14				234	220	10	50	46	4
Linfei Luo	2008	2003-2006	Shanghai	East	Top10	1058		737		321		120	5		93	193	2			11	3	219		1	8		71	10	1	835	652	183	223	85	138							1058	737	321
Xiaoyu Zhang	2008	2003-2007	Shaanxi	Northwest	Others	78	2	58	1	17																				57	42	14	21	16	3							78	58	17
Jiancheng Xu	2008	2004-2006	Jilin	Northeast	Others	66		58		8																				48	42	6	18	16	2
Ruie Hao	2008	2005-2006	Shanxi	North	Others	90		80		10		12			1	5						61			1					23	22	1	67	58	9
GuoXian Jin	2008	2005-2007	Liaoning	Northeast	Top10	151		135		16																																151	135	16
Jingbo Zhang	2008	2005-2007	Beijing	North	Top10	103		65		38		5			10	5						39							6	34	29	5	69	36	33							103	65	38
Miaosheng Shi	2008	2005-2007	Shanghai	East	Top10	120		62		58		9			32	10	4										5	2														Y			Y
Wenzhi Huang	2008	2005-2007	Jiangxi	Middle	Others	165	16	88	21	40		16			53	10	4				3							2														Y			Y
Guile Bao	2008	2005-2008	Jiangxi	Middle	Others	112		100		12
Dongan Zhu	2009	2006	Shanghai	East	Top10	216	1	123		92																							216	123	92							216	123	92
Chuanqing Wang	2009	2007	Shanghai	East	Top10	91		58		33																							91	58	33							Y			Y
Yinchun Liu	2009	2007	Beijing	North	Top10	192		29		163	15			5					9														192	29	163							192	29	163
Yu Bai	2009	2007	Ningxia	Northwest	Others	89		68		21																							89	68	21							Y			Y
Yimei Chen	2009	2008	Zhejiang	East	Top10	86	17	57		12																							86	57	12
Liqiong Chen	2009	2002-2008	Fujian	East	Top10	78		48		30					7							41																							78	48	30
Wei Xiong	2009	2003-2007	Chongqing	Southwest	Others	119		104		15
Yun Liu	2009	2003-2007	Shandong	East	Top10	246	4	216		26					182	13						21								136	128	7	110	88	19							Y			Y
Jinlian Huang	2009	2004-2007	Zhejiang	East	Top10	72		63		9	12			31					20
Qinghui Zhang	2009	2004-2007	Shanghai	East	Top10	272		204		68	1	36	1	2	28	22	2		78	2	1	1				3	17	3	7	200	168	32	72	36	36
Zhao Yu	2009	2004-2007	Zhejiang	East	Top10	308		214		94
Jiuping Wang	2009	2004-2008	Shaanxi	Northwest	Others	136	8	125		3																																			136	125	3
Shuren Zhang	2009	2005, 2007	Shandong	East	Top10	162		147	1	14		9			66	8				52	4			2	2		3	1		88	84	4	74	63	10							Y			Y
Huamei Li	2009	2005-2007	Gansu	Northwest	Others	228		186		42																																Y			Y
Jianyu Ma	2009	2005-2007	Shanxi	North	Others	126		105		21		24			1	7						71			2					16	15	1	110	90	20
Qilong Lin	2009	2005-2007	Zhejiang	East	Top10	73	2	43		28																																Y			Y
KePing Chang	2009	2005-2008	Henan	Middle	Others	57		49		8																				13	12	1	44	37	7							Y			Y
Xiaojuan Wang	2009	2005-2008	Shandong	East	Top10	160		145	3	12			1		135		2												7													160	145	12
Wenlang Li	2009	2006-2007	Guangdong	South	Top10	204		141		63		7			10							124											204	141	63							204	141	63
Lizhen Shen	2009	2006-2008	Zhejiang	East	Top10	116	7	80	1	28		3	2		12	10				4	2	42					4	1					116	80	28							Y			Y
Ruijun Yang	2009	2007-2008	Zhejiang	East	Top10	60		34		26		1			2	1						30											60	34	26
Jiayong Zhao	2010	2008	Henan	Middle	Others	272		250		22		43			141	2			14	1		24				8	6	2	9				272	250	22
Jianying Mao	2010	2009	Shanghai	East	Top10	88		59		29		34	1		14		1			1		6			1		1						88	59	29							Y						Y
Jilin Sui*	2010	2009	Gansu	Northwest	Others	205		139		66																							205	139	66
Jilin Sui*	2010	2009	Guizhou	Southwest	Others	50		5		45																							50	5	45
Jilin Sui*	2010	2009	Henan	Middle	Others	183		159		24																							183	159	24
Jilin Sui*	2010	2009	Shanghai	East	Top10	96		67		29																							96	67	29
Haiyan Yang	2010	2001-2008	Henan	Middle	Others	526		486		40		59	8		130	30	15		9			121	2	1	20	2	60	19	10	352	336	16	174	150	24
Wenli Zhang	2010	2003-2009	Xinjiang	Northwest	Others	320	13	276	4	27
Cuiyu Zhou	2010	2005-2009	Gansu	Northwest	Others	456	35	264	31	126																				50	40	0	406	224	126
Guorong Tang	2010	2005-2009	Jiangsu	East	Top10	358		210		148																				127	79	48	231	131	100							358	210	148
Haixia Liu	2010	2005-2009	Gansu	Northwest	Others	571	2	339		230
Daikun Li	2010	2006-2008	Guangdong	South	Top10	153		124		29																							153	124	29
Jianlan Wang	2010	2006-2008	Zhejiang	East	Top10	115	1	76		38																							115	76	38							115	76	38
Shanhuo Yan	2010	2006-2009	Guangxi	South	Others	117		101		16																							117	101	16	102			15			Y			Y
Huimin Qian	2010	2008-2009	Jiangsu	East	Top10	498		344	4	150																							498	344	150
Shengli Xia	2011	2006	Henan	Middle	Others	467		354		113		56			97	28				11							149	7	6				467	354	113	231	165	66	234	188	46	Y			Y
Wufuer Xiayidan	2011	2006	Xinjiang	Northwest	Others	231	7	206		18																							231	206	18
Xiaoni Wang	2011	2009	Tianjin	North	Top10	61		27	1	33																							61	27	33							61	27	33
Wenli Zhang*	2011	2001-2002, 2007	Beijing	North	Top10	74	2	33		39		4	1		10	9	1			5						1	2			51	26	24	23	7	15							74	33	39
Enbo Cui	2011	2001-2009	Beijing	North	Top10	1466	12	946	16	492																				1195	842	350	271	104	142
Wenli Zhang*	2011	2003-2009	Xinjiang	Northwest	Others	184	1	173		10		3	2		95	8				37				1		4	20	3		38	37	1	146	136	9							184	173	10
Jianli Hu	2011	2004,2006-2007	Jiangsu	East	Top10	650		557		93																				200	189	11	450	368	82
Ping Wang	2011	2004-2008	Shanghai	East	Top10	952		694		258		119	1		84	118	4			7	2	288		2	5	4	43	17		529	389	140	423	305	118							952	694	258
Cong Chen	2011	2004-2009	Jiangsu	East	Top10	113		102		11
Mei Qu	2011	2004-2010	Beijing	North	Top10	1413	4	664	4	741	3	97	1	4	153	36	2	1	16	6	2	268			27	3	26	12	7	329	238	90	1084	426	651							1413	664	741
Min Li	2011	2008-2010	Beijing	North	Top10	50	2	22		26	1			15					2							2		2					50	22	26							50	22	26
Jie Dong	2011	2005-2007	Tianjin	North	Top10	62		36		26		4	4		5	11	4			5						1	2															62	36	26
Li Li	2011	2005-2008	Inner Mongolia	North	Top10	95		78		17																																Y			Y
Haidan Li	2011	2005-2009	Fujian	East	Top10	97		36		61		8			6	3						14					5
Lan Yu	2011	2005-2010	Heilongjiang	Northeast	Others	91	3	64	4	20		2			17	20									3		16	6
Chuanling Zhang	2011	2006-2009	Zhejiang	East	Top10	151	1	64	1	85																							151	64	85	85	35	49	66	29	36	151	64	85
Bingxing Yan	2011	2007-2009	Henan	Middle	Others	275		158	26	91																							275	158	91
Lu Gao	2011	2007-2009	Tianjin	North	Top10	96	1	53		42																							96	53	42							96	53	42
Xiuhua Chen	2011	2007-2009	Shanghai	East	Top10	261		190		71		14			100	13				4	1	38		1		1	7	11					261	190	71							261	190	71
Ailing Zhuang	2011	2008-2010	Shandong	East	Top10	269	13	197		59																							269	197	59							269	197	59
Jianwei Fang	2011	2008-2010	Shanghai	East	Top10	74	1	25		48		5			18							1					1						74	25	48
Jing Liu	2011	2008-2010	Beijing	North	Top10	85		25	1	59	2				8	1						5					4	2	3				85	25	59							85	25	59
Lianping Shi	2002	2001-2002	Shandong	East	Top10	329		302		27		9	18		259														16	329	302	27
Yiman Lin	2005	2003	Guangdong	South	Top10	210	8	139	3	60																				210	139	60
[truncated: 1 more columns]

## Sheet: Notes
Lead author*	data from this article has been splited into more studies based on the geographic region
D	S. dysenteriae
F	S. flexneri
B	S. boydii
S	S. sonnei
#	some studies provide only isolates number without species details for the stratified analysis
$	studies mixed isolates from different treatment types but the data can't be splited are marked as 'Y'
Geographic regions of mainland China	Provinces included
East	Shandong, Jiangsu, Anhui, Zhejiang, Fujian, Shanghai
North	Beijing, Tianjin, Hebei, Shanxi, Inner Mongolia
Middle	Hubei, Hunan, Henan, Jiangxi
South	Guangdong, Guangxi, Hainan
Northwest	Ningxia, Xinjiang, Qinhai, Shaanxi, Gansu
Southwest	Sichuan, Yunnan, Guizhou, Xizhang, Chongqing
Northeast	Liaoning, Jilin, Heilongjiang
